# Supplementary material for: Mechanical Conditioning (MeCo) Score Progressively Increases Through the Metastatic Cascade in Breast Cancer via Circulating Tumor Cells
Source: Cancers (Basel). 2025 May 12;17(10):1632. doi: 10.3390/cancers17101632 (PMC12109637; doi:10.3390/cancers17101632)
Supplement: Supplementary file 1 [file cancers-17-01632-s001.zip]

Archive with 1 entries (1 files):
- cancers-3487037-supplementary.pdf
